# Supplementary material for: Development of a Digital Video-Based Occupational Risk Assessment Method
Source: Front Public Health. 2021 Jun 10;9:683850. doi: 10.3389/fpubh.2021.683850 (PMC8222799; doi:10.3389/fpubh.2021.683850)
Supplement: Supplementary file 1 [file Data_Sheet_1.XLSX]

## Sheet: Beispiel für Analyse
	Zeit		1	3	6	7	8	14	Ende
	Beleuchtung		h
	Lärm		n		m	n		l
	Temperatur		n
	Schadstoffe		n			St
	Gefahrenquellen		h					n
	Gegenstand1		E
	Gegenstand2		M		n
	Gegenstand3		L
	Gegenstand4		n			L
	Gegenstand5		n
	Arbeiter1	Handarbeit	h	f	b			h
		Kopfarbeit	sp	k		sp	k
		Ziel der Aktivität	F
		Regulationsstufe	2					2R
		Behinderung	n
	Arbeiter2	Handarbeit	m
		Kopfarbeit	K
		Ziel der Aktivität	M
		Regulationsstufe	1
		Behinderung	n	G1	f	G1	n
	Arbeiter3	Handarbeit	s	a	s	m
		Kopfarbeit	k
		Ziel der Aktivität	A
		Regulationsstufe	3			2
		Behinderung	n
	Arbeiter4	Handarbeit	f	m		h	f
		Kopfarbeit	s	k		s	sp
		Ziel der Aktivität	T
		Regulationsstufe	5R
		Behinderung	A1		n

## Sheet: Analyse Wohnzimmer
Zeit (mm:ss)		01:00:00	03:00:00	05:40:00	05:50:00	05:57:00	06:02:00	06:10:00	06:12:00	06:25:00	06:30:00	07:45:00	08:24:00	08:30:00	09:15:00	09:25:00	09:39:00	09:55:00	10:20:00	11:30:00	11:45:00	11:58:00	12:03:00	12:10:00	12:23:00	12:33:00	13:05:00	13:30:00	13:52:00	14:05:00	15:09:00	15:16:00	15:48:00	16:10:00	16:15:00	16:35:00	16:42:00	16:47:00	17:23:00	17:30:00	18:15:00	18:25:00	18:43:00	18:47:00	19:05:00	19:10:00	19:36:00	19:52:00	20:25:00
Beleuchtung		hd											h
Lärm		n		m	n
Temperatur		n
Schadstoffe		St
Gefahrenquellen		n					n
Gegenstand1	Eimer	n		Arb1: E	Arb1:n				Arb1: E	Arb1: n																																							Arb1: Eimer
Gegenstand2	Leiter	n		n		Arb1: Leiter	Arb1: L->n -> L																													Arb1: Leiter	Arb1: n
Gegenstand3	Spachtel/Spatel	n							Spachtel/Spatel																													n		Arb1	n			Arb1
Gegenstand4	Strahler	n											Arb2: Strahler				n
Gegenstand5	Besen	n															Arb2: Besen									n
Gegenstand6	Müllsack	n																									Arb2: Müllsack	n
Arbeiter1	Handarbeit	h	f	tragen/f		h+f	abstellen			spachteln										Spachtel auf Leiter, Leiter tragen	Leiter abgestellt, auf Leiter spachteln	von Leiter runter, Leiter umgestellt				spachteln									spachteln			spachteln		spachteln				spachteln	Leiter umstellen	spachteln	spachteln		Spachtel auffüllen
	Kopfarbeit	sp	k		sp	k																												planen +sp
	Ziel der Aktivität	P		M
	Regulationsstufe	2
	Ort	Hauptraum																					Balkon	Raum														auf Leiter	von Leiter herunter	auf Leiter	von Leiter herunter	Vorraum	Raum	auf Leiter			auf Leiter	von Leiter herunter
	Behinderung	n									E																																				auf unterster Sprosse, Rücken zur Leiter	n
Arbeiter2	Handarbeit	m	säubern									n		säubern	n		Boden fegen										Müll einsammeln			säubern		messen
	Kopfarbeit	K																																planen +sp
	Ziel der Aktivität	M
	Regulationsstufe	1
	Ort	Hauptraum									Balkon	Haupt ->Vorraum	Raum			Vorraum	Raum								Vorraum		Raum	raus	Raum -> Balkon	Raum	Balkon	Raum	Vorraum
	Behinderung	n																t	n
Auswertung
Gegenstände gleichzeitig				1	1	1	1		2	2	1	1	2	2	2	2	3	2	2	2	2	2	2	2	2	2	2	2	1	1	1	1	1	1	1	2	1	0	0	1	1	0	0	1	1	1	1	1	2
…
Zusammenfassung
Beleuchtung		hd	08:24:00	00:15:00	h	19:18:00
Lärm		n	05:04:00	23:39:00	m	00:10:00
Temperatur		n	1 day, 5:11:00
Schadstoffe		St	1 day, 5:11:00
Gefahrenquellen		n	1 day, 5:11:00
Gegenstand1	Eimer	00:10:00	00:13:00	00:09:00
Gegenstand2	Leiter	00:05:00	00:07:00	00:01:00
Gegenstand3	Spachtel/Spatel	10:25:00	00:45:00	03:23:00	00:15:00
Gegenstand4	Strahler	01:15:00	00:14:00
Gegenstand5	Besen	03:54:00
Gegenstand6	Müllsack	00:25:00
Arbeiter1	Handarbeit	06:02:00	05:33:00	10:06:00	00:21:00
	Kopfarbeit	sprechen:	02:12:00	konzentrieren	02:45:00	planen	00:05:00		simultan Kopf + Hand:	05:57:00
	Ziel der Aktivität
	Regulationsstufe
	Ort	auf Leiter	03:21:00
	Behinderung
Arbeiter2	Handarbeit
	Kopfarbeit
	Ziel der Aktivität
	Regulationsstufe
	Ort
	Behinderung
	2 Objekte gleichzeitig	00:13:00	01:01:00	03:35:00	00:07:00	00:09:00
	3 Objkete gleichzeitig	00:06:00
[truncated: 19 more columns]

## Sheet: Codes für Analyse
Codes für Analyse
Es wird immer dann ein event eingetragen, wenn etwas passiert (d.h. eine Änderung der Situation). Events dauert dementsprechend immer so lange an, bis eine Änderung notiert wird.
Zeit		(min seit Beginn der Aufnahme)
Beleuchtung		h=hell	hd=halbdunkel	d=dunkel
Lärm		n=keine Geräusche	m=minimale Geräusche	l=laute Geräusche	sl=sehr laut
Temperatur		n=normal (15-25°)	k=kalt (5-15°)	f=Frost (<5°)	w=warm (25-35°)	h=heiß (>35°)
Schadstoffe		n=nein	St=Staub	As=Asbest	Bl=Blei
Gefahrenquellen		n=nein	h=Höhe	f=Flammen, offenes Feuer
Gegenstand		n=keine	E=Eimer	H=Holzlatten	M=Metallstangen	F=Fließen	L=Leiter
Arbeiter	Handarbeit	h=heben	f=festhalten	b=bohren	m=malern	s=sägen	a=Akkuschrauber	hä=hämmern
	Kopfarbeit	s=schreiben	sp=sprechen	r=rechnen	m=merken	k=konzentrieren
	Ziel der Aktivität	F=Fließenspiegel legen	A=Auto beladen	T=Trockenbauwand hochziehen	P=Planung der Aufgabeneinteilung	M=Malern eines Raumes
	Regulationsstufe	1=keine, manchmal andere Werkzeuge	1R=keine, immer selben Werkzeuge	2=etwas Planung	2R=meist festgelegt, manchmal leicht variiert	3=nur grob geplant, jede Teilaufgabe neue Planung	3R=Abfolge Teilaufgabe festgelegt, Teilaufgabe braucht aber eigene Planung	4=mehrere Teilziele zu koordinieren	4R=nur ein Teilziel planen, abhängig von anderen	5=neu zu koordinierende Arbeitsprozesse	5R=neu koordinieren aber wenig Veränderung erlaubt
	Behinderung	n=keine	G1=Gegenstand1	A1=Arbeiter1	p=andere Person	f=fehlendes Material	t=Telefon
Damit kann Häufigkeit und zeitliche Länge der Events berechnet werden.
Zusätzlich kann die Anzahl der gleichzeitig stattfindenden Events berechnet werden und häufige Kombinationen ermittelt werden.
Des Weiteren kann anhand der Daten eine einfache VERA/RHIA bzw. KOMPASS Analyse gemacht werden.
